# Supplementary material for: Genealogical data of Boer and Nubian goats in Mexico
Source: Data Brief. 2020 Feb 8;29:105270. doi: 10.1016/j.dib.2020.105270 (PMC7029166; doi:10.1016/j.dib.2020.105270)
Supplement: Multimedia component 1 [file mmc1.xlsx]

## Sheet: Appendix_A
Breed	Animal	Sire	Dam	Sex	BirthDate	RefPop	farm
Boer	1			M		0	0
Boer	2			M		0	0
Boer	3			M		0	0
Boer	4			M		0	0
Boer	5			M		0	0
Boer	6			F		0	0
Boer	7			F		0	0
Boer	8			F		0	0
Boer	9			F		0	0
Boer	10			F		0	0
Boer	11			F		0	0
Boer	12			F		0	0
Boer	13			M		0	0
Boer	14			M		0	0
Boer	15			M		0	0
Boer	16			F		0	0
Boer	17			F		0	0
Boer	18			M		0	0
Boer	19			F		0	0
Boer	20			M		0	0
Boer	21			M		0	0
Boer	22			M		0	0
Boer	23			F		0	0
Boer	24			M		0	0
Boer	25			F		0	0
Boer	26			F		0	0
Boer	27			M		0	0
Boer	28			F		0	0
Boer	29			F		0	0
Boer	30			M		0	0
Boer	31			M		0	0
Boer	32			F		0	0
Boer	33			F		0	0
Boer	34			F		0	0
Boer	35			F		0	0
Boer	36			F		0	0
Boer	37			M		0	0
Boer	38			M		0	0
Boer	39			F		0	0
Boer	40			M		0	0
Boer	41			F		0	0
Boer	42			F		0	0
Boer	43			M		0	0
Boer	44			M		0	0
Boer	45			F		0	0
Boer	46			F		0	0
Boer	47			F		0	0
Boer	48			M		0	0
Boer	49			M		0	0
Boer	50			F		0	0
Boer	51			F		0	0
Boer	52			F		0	0
Boer	53			M		0	0
Boer	54			F		0	0
Boer	55			M		0	0
Boer	56			F		0	0
Boer	57			F		0	0
Boer	58			F		0	0
Boer	59			M		0	0
Boer	60			M		0	0
Boer	61			F		0	0
Boer	62			M		0	0
Boer	63			M		0	0
Boer	64			F		0	0
Boer	65			F		0	0
Boer	66			F		0	0
Boer	67			F		0	0
Boer	68			M		0	0
Boer	69			M		0	0
Boer	70			M		0	0
Boer	71			M		0	0
Boer	72			F		0	0
Boer	73			M		0	0
Boer	74			M		0	0
Boer	75			F		0	0
Boer	76			M		0	0
Boer	77			F		0	0
Boer	78			F		0	0
Boer	79			F		0	0
Boer	80			M		0	0
Boer	81			M		0	0
Boer	82			M		0	0
Boer	83			F		0	0
Boer	84			M		0	0
Boer	85			M		0	0
Boer	86			F		0	0
Boer	87			M		0	0
Boer	88			F		0	0
Boer	89			F		0	0
Boer	90			F		0	0
Boer	91			F		0	0
Boer	92			F		0	0
Boer	93			M		0	0
Boer	94			M		0	0
Boer	95			F		0	0
Boer	96			M		0	0
Boer	97			F		0	0
Boer	98			F		0	0
Boer	99			M		0	0
Boer	100			M		0	0
Boer	101			M		0	0
Boer	102			F		0	0
Boer	103			M		0	0
Boer	104			F		0	0
Boer	105			F		0	0
Boer	106			M		0	0
Boer	107			M		0	0
Boer	108			M		0	0
Boer	109			F		0	0
Boer	110			M		0	0
Boer	111			F		0	0
Boer	112			M		0	0
Boer	113			F		0	0
Boer	114			M		0	0
Boer	115			F		0	0
Boer	116			F		0	0
Boer	117			F		0	0
Boer	118			F		0	0
Boer	119			F		0	0
Boer	120			M		0	0
Boer	121			M		0	0
Boer	122			F		0	0
Boer	123			M		0	0
Boer	124			F		0	0
Boer	125			M		0	0
Boer	126			M		0	0
Boer	127			F		0	0
Boer	128			F		0	0
Boer	129			F		0	0
Boer	130			M		0	0
Boer	131			F		0	0
Boer	132			M		0	0
Boer	133			M		0	0
Boer	134			F		0	0
Boer	135			M		0	0
Boer	136			M		0	0
Boer	137			M		0	0
Boer	138			F		0	0
Boer	139			M		0	0
Boer	140			F		0	0
Boer	141			M		0	0
Boer	142			M		0	0
Boer	143			M		0	0
Boer	144			M		0	0
Boer	145			M		0	0
Boer	146			M		0	0
Boer	147			M		0	0
Boer	148			M		0	0
Boer	149			F		0	0
Boer	150			F		0	0
Boer	151			F		0	0
Boer	152			M		0	0
Boer	153			M		0	0
Boer	154			M		0	0
Boer	155			F		0	0
Boer	156			F		0	0
Boer	157			F		0	0
Boer	158			F		0	0
Boer	159			F		0	0
Boer	160			F		0	0
Boer	161			F		0	0
Boer	162			F		0	0
Boer	163			F		0	0
Boer	164			F		0	0
Boer	165			F		0	0
Boer	166			F		0	0
Boer	167			F		0	0
Boer	168			M		0	0
Boer	169			F		0	0
Boer	170			F		0	0
Boer	171			F		0	0
Boer	172			F		0	0
Boer	173			M		0	0
Boer	174			M		0	0
Boer	175			F		0	0
Boer	176			F		0	0
Boer	177			F		0	0
Boer	178			F		0	0
Boer	179			F		0	0
Boer	180			F		0	0
Boer	181			M		0	0
Boer	182			M		0	0
Boer	183			M		0	0
Boer	184			F		0	0
Boer	185			F		0	0
Boer	186			F		0	0
Boer	187			F		0	0
Boer	188			F		0	0
Boer	189			F		0	0
Boer	190			M		0	0
Boer	191			F		0	0
Boer	192			F		0	0
Boer	193			M		0	0
Boer	194			M		0	0
Boer	195			F		0	0
Boer	196			M		0	0
Boer	197			F		0	0
Boer	198			F		0	0
Boer	199			M		0	0
Boer	200			F		0	0
Boer	201			F		0	0
Boer	202			F		0	0
Boer	203			F		0	0
Boer	204			F		0	0
Boer	205			F		0	0
Boer	206			F		0	0
Boer	207			F		0	0
Boer	208			F		0	0
Boer	209			F		0	0
Boer	210			F		0	0
Boer	211			F		0	0
Boer	212			F		0	0
Boer	213			F		0	0
Boer	214			F		0	0
Boer	215			M		0	0
Boer	216			M		0	0
Boer	217			M		0	0
Boer	218			F		0	0
Boer	219			F		0	0
Boer	220			F		0	0
Boer	221			F		0	0
Boer	222			F		0	0
Boer	223			F		0	0
Boer	224			F		0	0
Boer	225			F		0	0
Boer	226			M		0	0
Boer	227			F		0	0
Boer	228			F		0	0
Boer	229			F		0	0
Boer	230			F		0	0
Boer	231			F		0	0
Boer	232			F		0	0
Boer	233			F		0	0
Boer	234			F		0	0
Boer	235			F		0	0
Boer	236			F		0	0
Boer	237			F		0	0
Boer	238			F		0	0
Boer	239			F		0	0
Boer	240			F		0	0
Boer	241			F		0	0
Boer	242			F		0	0
Boer	243			F		0	0
Boer	244			F		0	0
Boer	245			F		0	0
Boer	246			M		0	0
Boer	247			M		0	0
Boer	248			F		0	0
Boer	249			F		0	0
Boer	250			F		0	0
Boer	251			F		0	0
Boer	252			F		0	0
Boer	253			F		0	0
Boer	254			F		0	0
Boer	255			M		0	0
Boer	256			F		0	0
Boer	257			F		0	0
Boer	258			F		0	0
Boer	259			M		0	0
Boer	260			M		0	0
Boer	261			F		0	0
Boer	262			F		0	0
Boer	263			F		0	0
Boer	264			M		0	0
Boer	265			M		0	0
Boer	266			F		0	0
Boer	267			M		0	0
Boer	268			M		0	0
Boer	269			M		0	0
Boer	270			M		0	0
Boer	271			M		0	0
Boer	272			F		0	0
Boer	273			F		0	0
Boer	274			F		0	0
Boer	275			F		0	0
Boer	276			F		0	0
Boer	277			F		0	0
Boer	278			F		0	0
Boer	279			F		0	0
Boer	280			F		0	0
Boer	281			F		0	0
Boer	282			M		0	0
Boer	283			F		0	0
Boer	284			F		0	0
Boer	285			M		0	0
Boer	286			M		0	0
Boer	287			F		0	0
Boer	288			M		0	0
Boer	289			M		0	0
Boer	290			F		0	0
Boer	291			M		0	0
Boer	292			F		0	0
Boer	293			F		0	0
Boer	294			F		0	0
Boer	295			F		0	0
Boer	296			M		0	0
Boer	297			F		0	0
Boer	298			F		0	0
Boer	299			M		0	0
Boer	300			F		0	0
Boer	301			F		0	0
Boer	302			F		0	0
Boer	303			F		0	0
Boer	304			F		0	0
Boer	305			M		0	0
Boer	306			F		0	0
Boer	307			F		0	0
Boer	308			M		0	0
Boer	309			M		0	0
Boer	310			M		0	0
Boer	311			M		0	0
Boer	312			F		0	0
Boer	313			F		0	0
Boer	314			M		0	0
Boer	315			F		0	0
Boer	316			F		0	0
Boer	317			F		0	0
Boer	318			F		0	0
Boer	319			M		0	0
Boer	320			M		0	0
Boer	321			F		0	0
Boer	322			F		0	0
Boer	323			F		0	0
Boer	324			M		0	0
Boer	325			M		0	0
Boer	326			M		0	0
Boer	327			M		0	0
Boer	328			M		0	0
Boer	329			M		0	0
Boer	330			F		0	0
Boer	331			F		0	0
Boer	332			F		0	0
Boer	333			F		0	0
Boer	334			F		0	0
Boer	335			F		0	0
Boer	336			M		0	0
Boer	337			M		0	0
Boer	338			M		0	0
Boer	339			F		0	0
Boer	340			F		0	0
Boer	341			M		0	0
Boer	342			M		0	0
Boer	343			M		0	0
Boer	344			M		0	0
Boer	345			M		0	0
Boer	346			F		0	0
Boer	347			F		0	0
Boer	348			F		0	0
Boer	349			M		0	0
Boer	350			M		0	0
Boer	351			M		0	0
Boer	352			F		0	0
Boer	353			M		0	0
Boer	354			F		0	0
Boer	355			M		0	0
Boer	356			M		0	0
Boer	357			M		0	0
Boer	358			F		0	0
Boer	359			F		0	0
Boer	360			F		0	0
Boer	361			F		0	0
Boer	362			F		0	0
Boer	363			M		0	0
Boer	364			M		0	0
Boer	365			M		0	0
Boer	366			M		0	0
Boer	367			F		0	0
Boer	368			M		0	0
Boer	369			F		0	0
Boer	370			F		0	0
Boer	371			F		0	0
Boer	372			M		0	0
Boer	373			M		0	0
Boer	374			F		0	0
Boer	375			M		0	0
Boer	376			M		0	0
Boer	377			M		0	0
Boer	378			F		0	0
Boer	379			M		0	0
Boer	380			M		0	0
Boer	381			M		0	0
Boer	382			M		0	0
Boer	383			F		0	0
Boer	384			F		0	0
Boer	385			M		0	0
Boer	386			M		0	0
Boer	387			M		0	0
Boer	388			M		0	0
Boer	389			M		0	0
Boer	390			M		0	0
Boer	391			M		0	0
Boer	392			M		0	0
Boer	393			F		0	0
Boer	394			F		0	0
Boer	395			F		0	0
Boer	396			F		0	0
Boer	397			F		0	0
Boer	398			F		0	0
Boer	399			F		0	0
Boer	400			F		0	0
Boer	401			F		0	0
Boer	402			F		0	0
Boer	403			F		0	0
Boer	404			F		0	0
Boer	405			M		0	0
Boer	406			M		0	0
Boer	407			F		0	0
Boer	408			M		0	0
Boer	409			M		0	0
Boer	410			F		0	0
Boer	411			F		0	0
Boer	412			F		0	0
Boer	413			F		0	0
Boer	414			M		0	0
Boer	415			M		0	0
Boer	416			F		0	0
Boer	417			F		0	0
Boer	418			F		0	0
Boer	419			F		0	0
Boer	420			F		0	0
Boer	421			F		0	0
Boer	422			F		0	0
Boer	423			M		0	0
Boer	424			M		0	0
Boer	425			F		0	0
Boer	426			F		0	0
Boer	427			F		0	0
Boer	428			M		0	0
Boer	429			M		0	0
Boer	430			F		0	0
Boer	431			M		0	0
Boer	432			M		0	0
Boer	433			M		0	0
Boer	434			F		0	0
Boer	435			F		0	0
Boer	436			F		0	0
Boer	437			M		0	0
Boer	438			M		0	0
Boer	439			M		0	0
Boer	440			M		0	0
Boer	441			M		0	0
Boer	442			M		0	0
Boer	443			M		0	0
Boer	444			F		0	0
Boer	445			F		0	0
Boer	446			F		0	0
Boer	447			F		0	0
Boer	448			F		0	0
Boer	449			M		0	0
Boer	450			M		0	0
Boer	451			F		0	0
Boer	452			F		0	0
Boer	453			F		0	0
Boer	454			F		0	0
Boer	455			F		0	0
Boer	456			M		0	0
Boer	457			M		0	0
Boer	458			F		0	0
Boer	459			M		0	0
Boer	460			F		0	0
Boer	461			F		0	0
Boer	462			F		0	0
Boer	463			F		0	0
Boer	464			F		0	0
Boer	465			M		0	0
Boer	466			F		0	0
Boer	467			F		0	0
Boer	468			M		0	0
Boer	469			M		0	0
Boer	470			M		0	0
Boer	471			M		0	0
Boer	472			M		0	0
Boer	473			F		0	0
Boer	474			M		0	0
Boer	475			M		0	0
Boer	476			F		0	0
Boer	477			F		0	0
Boer	478			M		0	0
Boer	479			M		0	0
Boer	480			M		0	0
Boer	481			F		0	0
Boer	482			F		0	0
Boer	483			M		0	0
Boer	484			F		0	0
Boer	485			F		0	0
Boer	486			F		0	0
Boer	487			M		0	0
Boer	488			F		0	0
Boer	489			F		0	0
Boer	490			F		0	0
Boer	491			M		0	0
Boer	492			M		0	0
Boer	493			F		0	0
Boer	494			F		0	0
Boer	495			M		0	0
Boer	496			M		0	0
Boer	497			F		0	0
Boer	498			F		0	0
Boer	499			F		0	0
Boer	500			F		0	0
Boer	501			M		0	0
Boer	502			M		0	0
Boer	503			M		0	0
Boer	504			M		0	0
Boer	505			F		0	0
Boer	506			F		0	0
Boer	507			M		0	0
Boer	508			M		0	0
Boer	509			F		0	0
Boer	510			F		0	0
Boer	511			M		0	0
Boer	512			M		0	0
Boer	513			M		0	0
Boer	514			F		0	0
Boer	515			M		0	0
Boer	516			M		0	0
Boer	517			M		0	0
Boer	518			M		0	0
Boer	519			M		0	0
Boer	520			F		0	0
Boer	521			F		0	0
Boer	522			F		0	0
Boer	523			M		0	0
Boer	524			F		0	0
Boer	525			M		0	0
Boer	526			F		0	0
Boer	527			F		0	0
Boer	528			F		0	0
Boer	529			F		0	0
Boer	530			M		0	0
Boer	531			M		0	0
Boer	532			F		0	0
Boer	533			M		0	0
Boer	534			F		0	0
Boer	535			F		0	0
Boer	536			M		0	0
Boer	537			F		0	0
Boer	538			F		0	0
Boer	539			F		0	0
Boer	540			F		0	0
Boer	541			F		0	0
Boer	542			M		0	0
Boer	543			F		0	0
Boer	544			F		0	0
Boer	545			M		0	0
Boer	546			M		0	0
Boer	547			F		0	0
Boer	548			F		0	0
Boer	549			M		0	0
Boer	550			M		0	0
Boer	551			F		0	0
Boer	552			M		0	0
Boer	553			F		0	0
Boer	554			F		0	0
Boer	555			F		0	0
Boer	556			F		0	0
Boer	557			M		0	0
Boer	558			F		0	0
Boer	559			F		0	0
Boer	560			F		0	0
Boer	561			F		0	0
Boer	562			F		0	0
Boer	563			M		0	0
Boer	564			M		0	0
Boer	565			F		0	0
Boer	566			M		0	0
Boer	567			M		0	0
Boer	568			F		0	0
Boer	569			M		0	0
Boer	570			F		0	0
Boer	571			M		0	0
Boer	572			M		0	0
Boer	573			M		0	0
Boer	574			F		0	0
Boer	575			M		0	0
Boer	576			F		0	0
Boer	577			F		0	0
Boer	578			M		0	0
Boer	579			F		0	0
Boer	580			M		0	0
Boer	581			F		0	0
Boer	582			F		0	0
Boer	583			M		0	0
Boer	584			F		0	0
Boer	585			F		0	0
Boer	586			F		0	0
Boer	587			M		0	0
Boer	588			F		0	0
Boer	589			F		0	0
Boer	590			F		0	0
Boer	591			F		0	0
Boer	592			F		0	0
Boer	593			F		0	0
Boer	594			F		0	0
Boer	595			M		0	0
Boer	596			F		0	0
Boer	597			F		0	0
Boer	598			M		0	0
Boer	599			F		0	0
Boer	600			F		0	0
Boer	601			M		0	0
Boer	602			M		0	0
Boer	603			F		0	0
Boer	604			M		0	0
Boer	605			F		0	0
Boer	606			F		0	0
Boer	607			M		0	0
Boer	608			F		0	0
Boer	609			F		0	0
Boer	610			F		0	0
Boer	611			F		0	0
Boer	612			F		0	0
Boer	613			F		0	0
Boer	614			F		0	0
Boer	615			F		0	0
Boer	616			F		0	0
Boer	617			F		0	0
Boer	618			F		0	0
Boer	619			F		0	0
Boer	620			F		0	0
Boer	621			F		0	0
Boer	622			F		0	0
Boer	623			F		0	0
Boer	624			F		0	0
Boer	625			F		0	0
Boer	626			F		0	0
Boer	627			F		0	0
Boer	628			F		0	0
Boer	629			F		0	0
Boer	630			M		0	0
Boer	631			M		0	0
Boer	632			F		0	0
Boer	633			F		0	0
Boer	634			F		0	0
Boer	635			F		0	0
Boer	636			M		0	0
Boer	637			F		0	0
Boer	638			M		0	0
Boer	639			M		0	0
Boer	640			F		0	0
Boer	641			F		0	0
Boer	642			M		0	0
Boer	643			M		0	0
Boer	644			M		0	0
Boer	645			M		0	0
Boer	646			F		0	0
Boer	647			F		0	0
Boer	648			F		0	0
Boer	649			M		0	0
Boer	650			M		0	0
Boer	651			M		0	0
Boer	652			F		0	0
Boer	653			F		0	0
Boer	654			F		0	0
Boer	655			F		0	0
Boer	656			F		0	0
Boer	657			F		0	0
Boer	658			M		0	0
Boer	659			F		0	0
Boer	660			F		0	0
Boer	661			M		0	0
Boer	662			M		0	0
Boer	663			F		0	0
Boer	664			F		0	0
Boer	665			F		0	0
Boer	666			F		0	0
Boer	667			M		0	0
Boer	668			F		0	0
Boer	669			F		0	0
Boer	670			M		0	0
Boer	671			F		0	0
Boer	672			F		0	0
Boer	673			F		0	0
Boer	674			M		0	0
Boer	675			M		0	0
Boer	676			F		0	0
Boer	677			F		0	0
Boer	678			F		0	0
Boer	679			F		0	0
Boer	680			F		0	0
Boer	681			F		0	0
Boer	682			F		0	0
Boer	683			F		0	0
Boer	684			F		0	0
Boer	685			F		0	0
Boer	686			F		0	0
Boer	687			F		0	0
Boer	688			F		0	0
Boer	689			F		0	0
Boer	690			F		0	0
Boer	691			M		0	0
Boer	692			M		0	0
Boer	693			F		0	0
Boer	694			F		0	0
Boer	695			F		0	0
Boer	696			F		0	0
Boer	697			F		0	0
Boer	698			F		0	0
Boer	699			M		0	0
Boer	700			F		0	0
Boer	701			F		0	0
Boer	702			M		0	0
Boer	703			M		0	0
Boer	704			F		0	0
Boer	705			M		0	0
Boer	706			F		0	0
Boer	707			M		0	0
Boer	708			M		0	0
Boer	709			F		0	0
Boer	710			F		0	0
Boer	711			F		0	0
Boer	712			M		0	0
Boer	713			M		0	0
Boer	714			M		0	0
Boer	715			M		0	0
Boer	716			F		0	0
Boer	717			F		0	0
Boer	718			F		0	0
Boer	719			M		0	0
Boer	720			F		0	0
Boer	721			F		0	0
Boer	722			F		0	0
Boer	723			F		0	0
Boer	724			M		0	0
Boer	725			F		0	0
Boer	726			F		0	0
Boer	727			F		0	0
Boer	728			M		0	0
Boer	729			F		0	0
Boer	730			F		0	0
Boer	731			M		0	0
Boer	732			M		0	0
Boer	733			M		0	0
Boer	734			M		0	0
Boer	735			F		0	0
Boer	736			F		0	0
Boer	737			M		0	0
Boer	738			F		0	0
Boer	739			M		0	0
Boer	740			F		0	0
Boer	741			M		0	0
Boer	742			F		0	0
Boer	743			M		0	0
Boer	744			F		0	0
Boer	745			M		0	0
Boer	746			M		0	0
Boer	747			M		0	0
Boer	748			M		0	0
Boer	749			M		0	0
Boer	750			F		0	0
Boer	751			F		0	0
Boer	752			F		0	0
Boer	753			M		0	0
Boer	754			F		0	0
Boer	755			F		0	0
Boer	756			F		0	0
Boer	757			F		0	0
Boer	758			F		0	0
Boer	759			F		0	0
Boer	760			F		0	0
Boer	761			M		0	0
Boer	762			F		0	0
Boer	763			M		0	0
Boer	764			F		0	0
Boer	765			M		0	0
Boer	766			F		0	0
Boer	767			F		0	0
Boer	768			F		0	0
Boer	769			F		0	0
Boer	770			M		0	0
Boer	771			F		0	0
Boer	772			M		0	0
Boer	773			M		0	0
Boer	774			F		0	0
Boer	775			F		0	0
Boer	776			M		0	0
Boer	777			F		0	0
Boer	778			F		0	0
Boer	779			F		0	0
Boer	780			F		0	0
Boer	781			F		0	0
Boer	782			F		0	0
Boer	783			F		0	0
Boer	784			M		0	0
Boer	785			F		0	0
Boer	786			M		0	0
Boer	787			M		0	0
Boer	788			F		0	0
Boer	789			F		0	0
Boer	790			F		0	0
Boer	791			F		0	0
Boer	792			F		0	0
Boer	793			M		0	0
Boer	794			F		0	0
Boer	795			M		0	0
Boer	796			F		0	0
Boer	797			F		0	0
Boer	798			F		0	0
Boer	799			M		0	0
Boer	800			F		0	0
Boer	801			F		0	0
Boer	802			M		0	0
Boer	803			M		0	0
Boer	804			M		0	0
Boer	805			F		0	0
Boer	806			M		0	0
Boer	807			F		0	0
Boer	808			M		0	0
Boer	809			M		0	0
Boer	810			M		0	0
Boer	811			M		0	0
Boer	812			F		0	0
Boer	813			M		0	0
Boer	814			M		0	0
Boer	815			M		0	0
Boer	816			F		0	0
Boer	817			M		0	0
Boer	818			F		0	0
Boer	819			F		0	0
Boer	820			M		0	0
Boer	821			F		0	0
Boer	822			M		0	0
Boer	823			F		0	0
Boer	824			F		0	0
Boer	825			F		0	0
Boer	826			M		0	0
Boer	827			M		0	0
Boer	828			F		0	0
Boer	829			F		0	0
Boer	830			M		0	0
Boer	831			F		0	0
Boer	832			M		0	0
Boer	833			M		0	0
Boer	834			F		0	0
Boer	835			F		0	0
Boer	836			M		0	0
Boer	837			M		0	0
Boer	838			M		0	0
Boer	839			F		0	0
Boer	840			F		0	0
Boer	841			M		0	0
Boer	842			F		0	0
Boer	843			F		0	0
Boer	844			M		0	0
Boer	845			M		0	0
Boer	846			F		0	0
Boer	847			F		0	0
Boer	848			F		0	0
Boer	849			M		0	0
Boer	850			M		0	0
Boer	851			F		0	0
Boer	852			F		0	0
Boer	853			F		0	0
Boer	854			F		0	0
Boer	855			M		0	0
Boer	856			M		0	0
Boer	857			F		0	0
Boer	858			M		0	0
Boer	859			F		0	0
Boer	860			F		0	0
Boer	861			F		0	0
Boer	862			M		0	0
Boer	863			F		0	0
Boer	864			M		0	0
Boer	865			F		0	0
Boer	866			M		0	0
Boer	867			F		0	0
Boer	868			F		0	0
Boer	869			F		0	0
Boer	870			F		0	0
Boer	871			M		0	0
Boer	872			F		0	0
Boer	873			F		0	0
Boer	874			M		0	0
Boer	875			M		0	0
Boer	876			M		0	0
Boer	877			F		0	0
Boer	878			F		0	0
Boer	879			F		0	0
Boer	880			F		0	0
Boer	881			F		0	0
Boer	882			M		0	0
Boer	883			F		0	0
Boer	884			F		0	0
Boer	885			M		0	0
Boer	886			M		0	0
Boer	887			F		0	0
Boer	888			M		0	0
Boer	889			F		0	0
Boer	890			F		0	0
Boer	891			F		0	0
Boer	892			F		0	0
Boer	893			F		0	0
Boer	894			F		0	0
Boer	895			M		0	0
Boer	896			M		0	0
Boer	897			M		0	0
Boer	898			F		0	0
Boer	899			F		0	0
Boer	900			F		0	0
Boer	901			F		0	0
Boer	902			F		0	0
Boer	903			F		0	0
Boer	904			M		0	0
Boer	905			F		0	0
Boer	906			M		0	0
Boer	907			F		0	0
Boer	908			M		0	0
Boer	909			F		0	0
Boer	910			F		0	0
Boer	911			M		0	0
Boer	912			F		0	0
Boer	913			F		0	0
Boer	914			M		0	0
Boer	915			M		0	0
Boer	916			M		0	0
Boer	917			M		0	0
Boer	918			F		0	0
Boer	919			M		0	0
Boer	920			F		0	0
Boer	921			M		0	0
Boer	922			F		0	0
Boer	923			M		0	0
Boer	924			M		0	0
Boer	925			M		0	0
Boer	926			F		0	0
Boer	927			M		0	0
Boer	928			M		0	0
Boer	929			F		0	0
Boer	930			M		0	0
Boer	931			M		0	0
Boer	932			F		0	0
Boer	933			F		0	0
Boer	934			F		0	0
Boer	935			F		0	0
Boer	936			F		0	0
Boer	937			M		0	0
Boer	938			F		0	0
Boer	939			F		0	0
Boer	940			M		0	0
Boer	941			F		0	0
Boer	942			M		0	0
Boer	943			F		0	0
Boer	944			F		0	0
Boer	945			F		0	0
Boer	946			M		0	0
Boer	947			F		0	0
Boer	948			M		0	0
Boer	949			F		0	0
Boer	950			M		0	0
Boer	951			M		0	0
Boer	952			F		0	0
Boer	953			F		0	0
Boer	954			M		0	0
Boer	955			M		0	0
Boer	956			M		0	0
Boer	957			F		0	0
Boer	958			M		0	0
Boer	959			F		0	0
Boer	960			M		0	0
Boer	961			M		0	0
Boer	962			F		0	0
Boer	963			F		0	0
Boer	964			F		0	0
Boer	965			M		0	0
Boer	966			M		0	0
Boer	967			F		0	0
Boer	968			F		0	0
Boer	969			M		0	0
Boer	970			M		0	0
Boer	971			F		0	0
Boer	972			F		0	0
Boer	973			F		0	0
Boer	974			M		0	0
Boer	975			F		0	0
Boer	976			M		0	0
Boer	977			M		0	0
Boer	978			M		0	0
Boer	979			F		0	0
Boer	980			M		0	0
Boer	981			F		0	0
Boer	982			F		0	0
Boer	983			F		0	0
Boer	984			M		0	0
Boer	985			M		0	0
Boer	986			F		0	0
Boer	987			F		0	0
Boer	988			F		0	0
Boer	989			M		0	0
Boer	990			M		0	0
Boer	991			F		0	0
Boer	992			M		0	0
Boer	993			F		0	0
Boer	994			F		0	0
Boer	995			M		0	0
Boer	996			F		0	0
Boer	997			M		0	0
Boer	998			M		0	0
Boer	999			M		0	0
Boer	1000			F		0	0
Boer	1001			M		0	0
Boer	1002			F		0	0
Boer	1003			M		0	0
Boer	1004			F		0	0
Boer	1005			F		0	0
Boer	1006			F		0	0
Boer	1007			M		0	0
Boer	1008			M		0	0
Boer	1009			F		0	0
Boer	1010			M		0	0
Boer	1011			F		0	0
Boer	1012			F		0	0
Boer	1013			F		0	0
Boer	1014			M		0	0
Boer	1015			F		0	0
Boer	1016			M		0	0
Boer	1017			M		0	0
Boer	1018			F		0	0
Boer	1019			F		0	0
Boer	1020			F		0	0
Boer	1021			F		0	0
Boer	1022			M		0	0
Boer	1023			F		0	0
Boer	1024			F		0	0
Boer	1025			M		0	0
Boer	1026			F		0	0
Boer	1027			F		0	0
Boer	1028			F		0	0
Boer	1029			F		0	0
Boer	1030			M		0	0
Boer	1031			F		0	0
Boer	1032			F		0	0
Boer	1033			F		0	0
Boer	1034			M		0	0
Boer	1035			M		0	0
Boer	1036			F		0	0
Boer	1037			F		0	0
Boer	1038			M		0	0
Boer	1039			F		0	0
Boer	1040			F		0	0
Boer	1041			M		0	0
Boer	1042			F		0	0
Boer	1043			F		0	0
Boer	1044			F		0	0
Boer	1045			F		0	0
Boer	1046			F		0	0
Boer	1047			M		0	0
Boer	1048			M		0	0
Boer	1049			M		0	0
Boer	1050			F		0	0
Boer	1051			F		0	0
Boer	1052			F		0	0
Boer	1053			M		0	0
Boer	1054			F		0	0
Boer	1055			F		0	0
Boer	1056			M		0	0
Boer	1057			M		0	0
Boer	1058			F		0	0
Boer	1059			M		0	0
Boer	1060			F		0	0
Boer	1061			F		0	0
Boer	1062			M		0	0
Boer	1063			M		0	0
Boer	1064			F		0	0
Boer	1065			M		0	0
Boer	1066			M		0	0
Boer	1067			M		0	0
Boer	1068			F		0	0
Boer	1069			F		0	0
Boer	1070			F		0	0
Boer	1071			F		0	0
Boer	1072			F		0	0
Boer	1073			F		0	0
Boer	1074			M		0	0
Boer	1075			F		0	0
Boer	1076			M		0	0
Boer	1077			F		0	0
Boer	1078			F		0	0
Boer	1079			F		0	0
Boer	1080			M		0	0
Boer	1081			M		0	0
Boer	1082			F		0	0
Boer	1083			F		0	0
Boer	1084			F		0	0
Boer	1085			M		0	0
Boer	1086			F		0	0
Boer	1087			M		0	0
Boer	1088			F		0	0
Boer	1089			F		0	0
Boer	1090			F		0	0
Boer	1091			F		0	0
Boer	1092			M		0	0
Boer	1093			M		0	0
Boer	1094			M		0	0
Boer	1095			M		0	0
Boer	1096			M		0	0
Boer	1097			M		0	0
Boer	1098			F		0	0
Boer	1099			M		0	0
Boer	1100			M		0	0
Boer	1101			M		0	0
Boer	1102			F		0	0
Boer	1103			F		0	0
Boer	1104			F		0	0
Boer	1105			F		0	0
Boer	1106			F		0	0
Boer	1107			F		0	0
Boer	1108			M		0	0
Boer	1109			F		0	0
Boer	1110			M		0	0
Boer	1111			M		0	0
Boer	1112			F		0	0
Boer	1113			F		0	0
Boer	1114			M		0	0
Boer	1115			F		0	0
Boer	1116			F		0	0
Boer	1117			F		0	0
Boer	1118			M		0	0
Boer	1119			F		0	0
Boer	1120			F		0	0
Boer	1121			F		0	0
Boer	1122			M		0	0
Boer	1123			M		0	0
Boer	1124			M		0	0
Boer	1125			M		0	0
Boer	1126			F		0	0
Boer	1127			F		0	0
Boer	1128			F		0	0
Boer	1129			F		0	0
Boer	1130			M		0	0
Boer	1131			F		0	0
Boer	1132			M		0	0
Boer	1133			F		0	0
Boer	1134			M		0	0
Boer	1135			M		0	0
Boer	1136			F		0	0
Boer	1137			F		0	0
Boer	1138			F		0	0
Boer	1139			M		0	0
Boer	1140			F		0	0
Boer	1141			F		0	0
Boer	1142			F		0	0
Boer	1143			F		0	0
Boer	1144			F		0	0
Boer	1145			M		0	0
Boer	1146			F		0	0
Boer	1147			M		0	0
Boer	1148			F		0	0
Boer	1149			M		0	0
Boer	1150			M		0	0
Boer	1151			F		0	0
Boer	1152			M		0	0
Boer	1153			M		0	0
Boer	1154			F		0	0
Boer	1155			F		0	0
Boer	1156			F		0	0
Boer	1157			F		0	0
Boer	1158			M		0	0
Boer	1159			F		0	0
Boer	1160			F		0	0
Boer	1161			F		0	0
Boer	1162			F		0	0
Boer	1163			M		0	0
Boer	1164			M		0	0
Boer	1165			F		0	0
Boer	1166			F		0	0
Boer	1167			F		0	0
Boer	1168			F		0	0
Boer	1169			F		0	0
Boer	1170			F		0	0
Boer	1171			F		0	0
Boer	1172			F		0	0
Boer	1173			F		0	0
Boer	1174			M		0	0
Boer	1175			F		0	0
Boer	1176			F		0	0
Boer	1177			M		0	0
Boer	1178			F		0	0
Boer	1179			F		0	0
Boer	1180			F		0	0
Boer	1181			F		0	0
Boer	1182			F		0	0
Boer	1183			F		0	0
Boer	1184			F		0	0
Boer	1185			F		0	0
Boer	1186			F		0	0
Boer	1187			M		0	0
Boer	1188			F		0	0
Boer	1189			F		0	0
Boer	1190			F		0	0
Boer	1191			M		0	0
Boer	1192			F		0	0
Boer	1193			M		0	0
Boer	1194			M		0	0
Boer	1195			F		0	0
Boer	1196			F		0	0
Boer	1197			F		0	0
Boer	1198			F		0	0
Boer	1199			M		0	0
Boer	1200			F		0	0
Boer	1201			F		0	0
Boer	1202			F		0	0
Boer	1203			F		0	0
Boer	1204			M		0	0
Boer	1205			M		0	0
Boer	1206			M		0	0
Boer	1207			M		0	0
Boer	1208			M		0	0
Boer	1209			M		0	0
Boer	1210			M		0	0
Boer	1211			F		0	0
Boer	1212			M		0	0
Boer	1213			M		0	0
Boer	1214			F		0	0
Boer	1215			M		0	0
Boer	1216			F		0	0
Boer	1217			F		0	0
Boer	1218			M		0	0
Boer	1219			F		0	0
Boer	1220			F		0	0
Boer	1221			M		0	0
Boer	1222			M		0	0
Boer	1223			F		0	0
Boer	1224			M		0	0
Boer	1225			F		0	0
Boer	1226			M		0	0
Boer	1227			F		0	0
Boer	1228			M		0	0
Boer	1229			F		0	0
Boer	1230			F		0	0
Boer	1231			M		0	0
Boer	1232			F		0	0
Boer	1233			M		0	0
Boer	1234			M		0	0
Boer	1235			F		0	0
Boer	1236			M		0	0
Boer	1237			M		0	0
Boer	1238			F		0	0
Boer	1239			F		0	0
Boer	1240			M		0	0
Boer	1241			F		0	0
Boer	1242			M		0	0
Boer	1243			M		0	0
Boer	1244			M		0	0
Boer	1245			M		0	0
Boer	1246			F		0	0
Boer	1247			M		0	0
Boer	1248			M		0	0
Boer	1249			M		0	0
Boer	1250			M		0	0
Boer	1251			M		0	0
Boer	1252			M		0	0
Boer	1253			F		0	0
Boer	1254			F		0	0
Boer	1255			F		0	0
Boer	1256			F		0	0
Boer	1257			M		0	0
Boer	1258			F		0	0
Boer	1259			F		0	0
Boer	1260			F		0	0
Boer	1261			F		0	0
Boer	1262			M		0	0
Boer	1263			F		0	0
Boer	1264			F		0	0
Boer	1265			F		0	0
Boer	1266			M		0	0
Boer	1267			F		0	0
Boer	1268			M		0	0
Boer	1269			M		0	0
Boer	1270			M		0	0
Boer	1271			M		0	0
Boer	1272			M		0	0
Boer	1273			M		0	0
Boer	1274			M		0	0
Boer	1275			F		0	0
Boer	1276			F		0	0
Boer	1277			F		0	0
Boer	1278			M		0	0
Boer	1279			M		0	0
Boer	1280			M		0	0
Boer	1281			M		0	0
Boer	1282			F		0	0
Boer	1283			M		0	0
Boer	1284			F		0	0
Boer	1285			M		0	0
Boer	1286			M		0	0
Boer	1287			F		0	0
Boer	1288			M		0	0
Boer	1289			M		0	0
Boer	1290			F		0	0
Boer	1291			F		0	0
Boer	1292			F		0	0
Boer	1293			F		0	0
Boer	1294			F		0	0
Boer	1295			F		0	0
Boer	1296			F		0	0
Boer	1297			F		0	0
Boer	1298			F		0	0
Boer	1299			F		0	0
Boer	1300			F		0	0
Boer	1301			F		0	0
Boer	1302			M		0	0
Boer	1303			F		0	0
Boer	1304			F		0	0
Boer	1305			M		0	0
Boer	1306			F		0	0
Boer	1307			M		0	0
Boer	1308			M		0	0
Boer	1309			M		0	0
Boer	1310			F		0	0
Boer	1311			M		0	0
Boer	1312			M		0	0
Boer	1313			F		0	0
Boer	1314			M		0	0
Boer	1315			F		0	0
Boer	1316			F		0	0
Boer	1317			F		0	0
Boer	1318			F		0	0
Boer	1319			M		0	0
Boer	1320			F		0	0
Boer	1321			F		0	0
Boer	1322			F		0	0
Boer	1323			F		0	0
Boer	1324			M		0	0
Boer	1325			M		0	0
Boer	1326			M		0	0
Boer	1327			M		0	0
Boer	1328			M		0	0
Boer	1329			F		0	0
Boer	1330			F		0	0
Boer	1331			F		0	0
Boer	1332			M		0	0
Boer	1333			M		0	0
Boer	1334			F		0	0
Boer	1335			M		0	0
Boer	1336			M		0	0
Boer	1337			M		0	0
Boer	1338			F		0	0
Boer	1339			F		0	0
Boer	1340			M		0	0
Boer	1341			F		0	0
Boer	1342			M		0	0
Boer	1343			M		0	0
Boer	1344			M		0	0
Boer	1345			M		0	0
Boer	1346			F		0	0
Boer	1347			M		0	0
Boer	1348			M		0	0
Boer	1349			M		0	0
Boer	1350			F		0	0
Boer	1351			F		0	0
Boer	1352			F		0	0
Boer	1353			F		0	0
Boer	1354			F		0	0
Boer	1355			F		0	0
Boer	1356			F		0	0
Boer	1357			F		0	0
Boer	1358			M		0	0
Boer	1359			F		0	0
Boer	1360			M		0	0
Boer	1361			F		0	0
Boer	1362			F		0	0
Boer	1363			F		0	0
Boer	1364			F		0	0
Boer	1365			M		0	0
Boer	1366			F		0	0
Boer	1367			F		0	0
Boer	1368			M		0	0
Boer	1369			F		0	0
Boer	1370			M		0	0
Boer	1371			M		0	0
Boer	1372			M		0	0
Boer	1373			M		0	0
Boer	1374			F		0	0
Boer	1375			F		0	0
Boer	1376			F		0	0
Boer	1377			M		0	0
Boer	1378			F		0	0
Boer	1379			F		0	0
Boer	1380			F		0	0
Boer	1381			M		0	0
Boer	1382			F		0	0
Boer	1383			M		0	0
Boer	1384			M		0	0
Boer	1385			F		0	0
Boer	1386			M		0	0
Boer	1387			M		0	0
Boer	1388			F		0	0
Boer	1389			F		0	0
Boer	1390			M		0	0
Boer	1391			F		0	0
Boer	1392			M		0	0
Boer	1393			F		0	0
Boer	1394			F		0	0
Boer	1395			F		0	0
Boer	1396			F		0	0
Boer	1397			F		0	0
Boer	1398			M		0	0
Boer	1399			M		0	0
Boer	1400			M		0	0
Boer	1401			F		0	0
Boer	1402			M		0	0
Boer	1403			F		0	0
Boer	1404			F		0	0
Boer	1405			F		0	0
Boer	1406			M		0	0
Boer	1407			F		0	0
Boer	1408			M		0	0
Boer	1409			F		0	0
Boer	1410			F		0	0
Boer	1411			F		0	0
Boer	1412			F		0	0
Boer	1413			F		0	0
Boer	1414			F		0	0
Boer	1415			F		0	0
Boer	1416			F		0	0
Boer	1417			F		0	0
Boer	1418			F		0	0
Boer	1419			F		0	0
Boer	1420			F		0	0
Boer	1421			F		0	0
Boer	1422			F		0	0
Boer	1423			F		0	0
Boer	1424			M		0	0
Boer	1425			M		0	0
Boer	1426			M		0	0
Boer	1427			M		0	0
Boer	1428			F		0	0
Boer	1429			F		0	0
Boer	1430			F		0	0
Boer	1431			M		0	0
Boer	1432			M		0	0
Boer	1433			M		0	0
Boer	1434			F		0	0
Boer	1435			F		0	0
Boer	1436			M		0	0
Boer	1437			F		0	0
Boer	1438			F		0	0
Boer	1439			F		0	0
Boer	1440			F		0	0
Boer	1441			F		0	0
Boer	1442			F		0	0
Boer	1443			F		0	0
Boer	1444			F		0	0
Boer	1445			M		0	0
Boer	1446			F		0	0
Boer	1447			F		0	0
Boer	1448			M		0	0
Boer	1449			F		0	0
Boer	1450			F		0	0
Boer	1451			F		0	0
Boer	1452			F		0	0
Boer	1453			M		0	0
Boer	1454			M		0	0
Boer	1455			M		0	0
Boer	1456			M		0	0
Boer	1457			M		0	0
Boer	1458			M		0	0
Boer	1459			M		0	0
Boer	1460			F		0	0
Boer	1461			F		0	0
Boer	1462			F		0	0
Boer	1463			F		0	0
Boer	1464			F		0	0
Boer	1465			M		0	0
Boer	1466			F		0	0
Boer	1467			F		0	0
Boer	1468			F		0	0
Boer	1469			F		0	0
Boer	1470			F		0	0
Boer	1471			F		0	0
Boer	1472			M		0	0
Boer	1473			M		0	0
Boer	1474			F		0	0
Boer	1475			M		0	0
Boer	1476			M		0	0
Boer	1477			F		0	0
Boer	1478			F		0	0
Boer	1479			M		0	0
Boer	1480			F		0	0
Boer	1481			F		0	0
Boer	1482			M		0	0
Boer	1483			F		0	0
Boer	1484			M		0	0
Boer	1485			M		0	0
Boer	1486			M		0	0
Boer	1487			M		0	0
Boer	1488			M		0	0
Boer	1489			M		0	0
Boer	1490			M		0	0
Boer	1491			F		0	0
Boer	1492			M		0	0
Boer	1493			M		0	0
Boer	1494			M		0	0
Boer	1495			M		0	0
Boer	1496			M		0	0
Boer	1497			M		0	0
Boer	1498			F		0	0
Boer	1499			M		0	0
Boer	1500			M		0	0
Boer	1501			F		0	0
Boer	1502			M		0	0
Boer	1503			F		0	0
Boer	1504			M		0	0
Boer	1505			F		0	0
Boer	1506			F		0	0
Boer	1507			F		0	0
Boer	1508			M		0	0
Boer	1509			F		0	0
Boer	1510			F		0	0
Boer	1511			M		0	0
Boer	1512			M		0	0
Boer	1513			F		0	0
Boer	1514			M		0	0
Boer	1515			M		0	0
Boer	1516			M		0	0
Boer	1517			F		0	0
Boer	1518			F		0	0
Boer	1519			F		0	0
Boer	1520			F		0	0
Boer	1521			F		0	0
Boer	1522			F		0	0
Boer	1523			M		0	0
Boer	1524			F		0	0
Boer	1525			M		0	0
Boer	1526			M		0	0
Boer	1527			F		0	0
Boer	1528			M		0	0
Boer	1529			M		0	0
Boer	1530			F		0	0
Boer	1531			M		0	0
Boer	1532			F		0	0
Boer	1533			M		0	0
Boer	1534			F		0	0
Boer	1535			F		0	0
Boer	1536			M		0	0
Boer	1537			M		0	0
Boer	1538			F		0	0
Boer	1539			M		0	0
Boer	1540			F		0	0
Boer	1541			F		0	0
Boer	1542			M		0	0
Boer	1543			F		0	0
Boer	1544			F		0	0
Boer	1545			F		0	0
Boer	1546			F		0	0
Boer	1547			M		0	0
Boer	1548			F		0	0
Boer	1549			M		0	0
Boer	1550			F		0	0
Boer	1551			F		0	0
Boer	1552			M		0	0
Boer	1553			F		0	0
Boer	1554			F		0	0
Boer	1555			F		0	0
Boer	1556			F		0	0
Boer	1557			M		0	0
Boer	1558			F		0	0
Boer	1559			F		0	0
Boer	1560			F		0	0
Boer	1561			M		0	0
Boer	1562			F		0	0
Boer	1563			M		0	0
Boer	1564			F		0	0
Boer	1565			F		0	0
Boer	1566			M		0	0
Boer	1567			F		0	0
Boer	1568			F		0	0
Boer	1569			M		0	0
Boer	1570			M		0	0
Boer	1571			F		0	0
Boer	1572			F		0	0
Boer	1573			F		0	0
Boer	1574			F		0	0
Boer	1575			F		0	0
Boer	1576			F		0	0
Boer	1577			F		0	0
Boer	1578			F		0	0
Boer	1579			F		0	0
Boer	1580			M		0	0
Boer	1581			F		0	0
Boer	1582			M		0	0
Boer	1583			F		0	0
Boer	1584			F		0	0
Boer	1585			M		0	0
Boer	1586			F		0	0
Boer	1587			F		0	0
Boer	1588			M		0	0
Boer	1589			F		0	0
Boer	1590			F		0	0
Boer	1591			F		0	0
Boer	1592			F		0	0
Boer	1593			F		0	0
Boer	1594			F		0	0
Boer	1595			F		0	0
Boer	1596			F		0	0
Boer	1597			F		0	0
Boer	1598			F		0	0
Boer	1599			F		0	0
Boer	1600			F		0	0
Boer	1601			F		0	0
Boer	1602			F		0	0
Boer	1603			F		0	0
Boer	1604			M		0	0
Boer	1605			F		0	0
Boer	1606			F		0	0
Boer	1607			M		0	0
Boer	1608			M		0	0
Boer	1609			M		0	0
Boer	1610			F		0	0
Boer	1611			F		0	0
Boer	1612			F		0	0
Boer	1613			M		0	0
Boer	1614			F		0	0
Boer	1615			M		0	0
Boer	1616			F		0	0
Boer	1617			F		0	0
Boer	1618			F		0	0
Boer	1619			F		0	0
Boer	1620			M		0	0
Boer	1621			F		0	0
Boer	1622			M		0	0
Boer	1623			M		0	0
Boer	1624			F		0	0
Boer	1625			F		0	0
Boer	1626			M		0	0
Boer	1627			F		0	0
Boer	1628			F		0	0
Boer	1629			F		0	0
Boer	1630			M		0	0
Boer	1631			F		0	0
Boer	1632			M		0	0
Boer	1633			M		0	0
Boer	1634			F		0	0
Boer	1635			M		0	0
Boer	1636			F		0	0
Boer	1637			F		0	0
Boer	1638			M		0	0
Boer	1639			M		0	0
Boer	1640			F		0	0
Boer	1641			M		0	0
Boer	1642			F		0	0
Boer	1643			M		0	0
Boer	1644			M		0	0
Boer	1645			M		0	0
Boer	1646			F		0	0
Boer	1647			M		0	0
Boer	1648			M		0	0
Boer	1649			F		0	0
Boer	1650			M		0	0
Boer	1651			F		0	0
Boer	1652			M		0	0
Boer	1653			M		0	0
Boer	1654			F		0	0
Boer	1655			M		0	0
Boer	1656			F		0	0
Boer	1657			F		0	0
Boer	1658			F		0	0
Boer	1659			M		0	0
Boer	1660			M		0	0
Boer	1661			F		0	0
Boer	1662			F		0	0
Boer	1663			F		0	0
Boer	1664			F		0	0
Boer	1665			F		0	0
Boer	1666			M		0	0
Boer	1667			M		0	0
Boer	1668			F		0	0
Boer	1669			F		0	0
Boer	1670			F		0	0
Boer	1671			F		0	0
Boer	1672			M		0	0
Boer	1673			F		0	0
Boer	1674			F		0	0
Boer	1675			M		0	0
Boer	1676			F		0	0
Boer	1677			F		0	0
Boer	1678			M		0	0
Boer	1679			F		0	0
Boer	1680			M		0	0
Boer	1681			F		0	0
Boer	1682			F		0	0
Boer	1683			F		0	0
Boer	1684			M		0	0
Boer	1685			M		0	0
Boer	1686			F		0	0
Boer	1687			F		0	0
Boer	1688			M		0	0
Boer	1689			F		0	0
Boer	1690			F		0	0
Boer	1691			M		0	0
Boer	1692			M		0	0
Boer	1693			F		0	0
Boer	1694			M		0	0
Boer	1695			M		0	0
Boer	1696			M		0	0
Boer	1697			M		0	0
Boer	1698			M		0	0
Boer	1699			M		0	0
Boer	1700			M		0	0
Boer	1701			M		0	0
Boer	1702			F		0	0
Boer	1703			M		0	0
Boer	1704			M		0	0
Boer	1705			F		0	0
Boer	1706			F		0	0
Boer	1707			F		0	0
Boer	1708			F		0	0
Boer	1709			F		0	0
Boer	1710			M		0	0
Boer	1711			M		0	0
Boer	1712			F		0	0
Boer	1713			F		0	0
Boer	1714			F		0	0
Boer	1715			F		0	0
Boer	1716			M		0	0
Boer	1717			F		0	0
Boer	1718			F		0	0
Boer	1719			F		0	0
Boer	1720			M		0	0
Boer	1721			M		0	0
Boer	1722			F		0	0
Boer	1723			M		0	0
Boer	1724			F		0	0
Boer	1725			F		0	0
Boer	1726			F		0	0
Boer	1727			F		0	0
Boer	1728			F		0	0
Boer	1729			F		0	0
Boer	1730			F		0	0
Boer	1731			F		0	0
Boer	1732			F		0	0
Boer	1733			F		0	0
Boer	1734			F		0	0
Boer	1735			F		0	0
Boer	1736			F		0	0
Boer	1737			F		0	0
Boer	1738			F		0	0
Boer	1739			F		0	0
Boer	1740			F		0	0
Boer	1741			F		0	0
Boer	1742			F		0	0
Boer	1743			F		0	0
Boer	1744			F		0	0
Boer	1745			F		0	0
Boer	1746			F		0	0
Boer	1747			F		0	0
Boer	1748			F		0	0
Boer	1749			M		0	0
Boer	1750			M		0	0
Boer	1751			F		0	0
Boer	1752			F		0	0
Boer	1753			F		0	0
Boer	1754			F		0	0
Boer	1755			F		0	0
Boer	1756			M		0	0
Boer	1757			F		0	0
Boer	1758			F		0	0
Boer	1759			F		0	0
Boer	1760			M		0	0
Boer	1761			F		0	0
Boer	1762			F		0	0
Boer	1763			F		0	0
Boer	1764			F		0	0
Boer	1765			F		0	0
Boer	1766			F		0	0
Boer	1767			F		0	0
Boer	1768			F		0	0
Boer	1769			F		0	0
Boer	1770			F		0	0
Boer	1771			F		0	0
Boer	1772			F		0	0
Boer	1773			F		0	0
Boer	1774			F		0	0
Boer	1775			F		0	0
Boer	1776			F		0	0
Boer	1777			F		0	0
Boer	1778			F		0	0
Boer	1779			F		0	0
Boer	1780			F		0	0
Boer	1781			F		0	0
Boer	1782			F		0	0
Boer	1783			F		0	0
Boer	1784			F		0	0
Boer	1785			F		0	0
Boer	1786			F		0	0
Boer	1787			F		0	0
Boer	1788			F		0	0
Boer	1789			F		0	0
Boer	1790			F		0	0
Boer	1791			F		0	0
Boer	1792			M		0	0
Boer	1793			F		0	0
Boer	1794			F		0	0
Boer	1795			F		0	0
Boer	1796			F		0	0
Boer	1797			F		0	0
Boer	1798			M		0	0
Boer	1799			F		0	0
Boer	1800			F		0	0
Boer	1801			F		0	0
Boer	1802			F		0	0
Boer	1803			F		0	0
Boer	1804			F		0	0
Boer	1805			M		0	0
Boer	1806			M		0	0
Boer	1807			F		0	0
Boer	1808			M		0	0
Boer	1809			M		0	0
Boer	1810			F		0	0
Boer	1811			F		0	0
Boer	1812			F		0	0
Boer	1813			F		0	0
Boer	1814			F		0	0
Boer	1815			F		0	0
Boer	1816			F		0	0
Boer	1817			F		0	0
Boer	1818			M		0	0
Boer	1819			F		0	0
Boer	1820			M		0	0
Boer	1821			F		0	0
Boer	1822			M		0	0
Boer	1823			F		0	0
Boer	1824			M		0	0
Boer	1825			M		0	0
Boer	1826			F		0	0
Boer	1827			M		0	0
Boer	1828			F		0	0
Boer	1829			F		0	0
Boer	1830			F		0	0
Boer	1831			F		0	0
Boer	1832			F		0	0
Boer	1833			M		0	0
Boer	1834			M		0	0
Boer	1835			F		0	0
Boer	1836			M		0	0
Boer	1837			M		0	0
Boer	1838			M		0	0
Boer	1839			F		0	0
Boer	1840			F		0	0
Boer	1841			F		0	0
Boer	1842			F		0	0
Boer	1843			F		0	0
Boer	1844			F		0	0
Boer	1845			M		0	0
Boer	1846			M		0	0
Boer	1847			M		0	0
Boer	1848			F		0	0
Boer	1849			M		0	0
Boer	1850			M		0	0
Boer	1851			M		0	0
Boer	1852			F		0	0
Boer	1853			M		0	0
Boer	1854			F		0	0
Boer	1855			M		0	0
Boer	1856			F		0	0
Boer	1857			F		0	0
Boer	1858			F		0	0
Boer	1859			F		0	0
Boer	1860			F		0	0
Boer	1861			F		0	0
Boer	1862			F		0	0
Boer	1863			F		0	0
Boer	1864			F		0	0
Boer	1865			F		0	0
Boer	1866			F		0	0
Boer	1867			F		0	0
Boer	1868			F		0	0
Boer	1869			F		0	0
Boer	1870			F		0	0
Boer	1871			F		0	0
Boer	1872			F		0	0
Boer	1873			F		0	0
Boer	1874			F		0	0
Boer	1875			F		0	0
Boer	1876			F		0	0
Boer	1877			F		0	0
Boer	1878			F		0	0
Boer	1879			F		0	0
Boer	1880			F		0	0
Boer	1881			F		0	0
Boer	1882			F		0	0
Boer	1883			F		0	0
Boer	1884			F		0	0
Boer	1885			F		0	0
Boer	1886			F		0	0
Boer	1887			F		0	0
Boer	1888			F		0	0
Boer	1889			F		0	0
Boer	1890			F		0	0
Boer	1891			F		0	0
Boer	1892			F		0	0
Boer	1893			F		0	0
Boer	1894			F		0	0
Boer	1895			F		0	0
Boer	1896			F		0	0
Boer	1897			F		0	0
Boer	1898			F		0	0
Boer	1899			F		0	0
Boer	1900			F		0	0
Boer	1901			F		0	0
Boer	1902			F		0	0
Boer	1903			F		0	0
Boer	1904			F		0	0
Boer	1905			F		0	0
Boer	1906			F		0	0
Boer	1907			F		0	0
Boer	1908			F		0	0
Boer	1909			M		0	0
Boer	1910			M		0	0
Boer	1911			M		0	0
Boer	1912			F		0	0
Boer	1913			F		0	0
Boer	1914			F		0	0
Boer	1915			M		0	0
Boer	1916			F		0	0
Boer	1917			F		0	0
Boer	1918			M		0	0
Boer	1919			F		0	0
Boer	1920			F		0	0
Boer	1921			F		0	0
Boer	1922			M		0	0
Boer	1923			F		0	0
Boer	1924			F		0	0
Boer	1925			F		0	0
Boer	1926			F		0	0
Boer	1927			M		0	0
Boer	1928			F		0	0
Boer	1929			F		0	0
Boer	1930			M		0	0
Boer	1931			F		0	0
Boer	1932			F		0	0
Boer	1933			F		0	0
Boer	1934			F		0	0
Boer	1935			M		0	0
Boer	1936			M		0	0
Boer	1937			F		0	0
Boer	1938			F		0	0
Boer	1939			F		0	0
Boer	1940			M		0	0
Boer	1941			M		0	0
Boer	1942			F		0	0
Boer	1943			M		0	0
Boer	1944			F		0	0
Boer	1945			F		0	0
Boer	1946			F		0	0
Boer	1947			M		0	0
Boer	1948			M		0	0
Boer	1949			F		0	0
Boer	1950			F		0	0
Boer	1951			F		0	0
Boer	1952			M		0	0
Boer	1953			M		0	0
Boer	1954			M		0	0
Boer	1955			M		0	0
Boer	1956			M		0	0
Boer	1957			F		0	0
Boer	1958			F		0	0
Boer	1959			F		0	0
Boer	1960			F		0	0
Boer	1961			M		0	0
Boer	1962			F		0	0
Boer	1963			F		0	0
Boer	1964			F		0	0
Boer	1965			F		0	0
Boer	1966			F		0	0
Boer	1967			F		0	0
Boer	1968			F		0	0
Boer	1969			F		0	0
Boer	1970			F		0	0
Boer	1971			F		0	0
Boer	1972			F		0	0
Boer	1973			M		0	0
Boer	1974			F		0	0
Boer	1975			M		0	0
Boer	1976			F		0	0
Boer	1977			F		0	0
Boer	1978			F		0	0
Boer	1979			M		0	0
Boer	1980			F		0	0
Boer	1981			F		0	0
Boer	1982			F		0	0
Boer	1983			M		0	0
Boer	1984			F		0	0
Boer	1985			F		0	0
Boer	1986			M		0	0
Boer	1987			F		0	0
Boer	1988			M		0	0
Boer	1989			F		0	0
Boer	1990			M		0	0
Boer	1991			F		0	0
Boer	1992			M		0	0
Boer	1993			M		0	0
Boer	1994			F		0	0
Boer	1995			F		0	0
Boer	1996			F		0	0
Boer	1997			M		0	0
Boer	1998			M		0	0
Boer	1999			M		0	0
[truncated: 30,692 more rows]
